# Supplementary material for: Actomyosin drives cancer cell nuclear dysmorphia and threatens genome stability
Source: Nat Commun. 2017 Jul 24;8:16013. doi: 10.1038/ncomms16013 (PMC5527285; doi:10.1038/ncomms16013)
Supplement: Supplementary Data 1 [file ncomms16013-s14.xlsx]

## Sheet: PPase siRNA screen results
Supplementary Data 1 | Phosphatase siRNA screen
The table lists the siRNA catalogue number (Dharmacon), gene symbol and accession number (NCBI) of the targeted mRNA. Furthermore, it lists the quantification of cells with abnormal nuclear morphology for each siRNA pool as derived from the primary screen. These data form the bases for the graph shown in Supplementary Fig. 1a.
Catalog_Number	Gene Symbol	Accession	Abnormal nuclear shape (% cells)
M-011340-01	PPP1R12A	NM_002480	43.75
M-016490-00	SPAP1	NM_030764	40.9524
M-009799-01	PPP2R5D	NM_006245	38.3178
M-011298-01	IGBP1	NM_001551	37.3832
M-009704-01	PPP3CB	NM_021132	35.2
M-004770-00	MAP3K7IP1	NM_006116	32.0312
M-024184-00	PPP4R1L	XM_086650	30
M-019098-00	PPAP2A	NM_003711	25.9615
M-004554-00	PPM1D	NM_003620	25.4717
M-007891-00	DUSP18	NM_152511	23.9583
M-009778-00	PTPN6	NM_002831	22.9358
M-010259-01	PPP2R1A	NM_014225	21.6216
M-008685-00	PPP1CB	NM_002709	20
M-003567-00	DUSP7	XM_037430	19.2661
M-003598-00	PPP2CA	NM_002715	16.9492
M-021439-01	PPP1R3D	NM_006242	16.6667
M-003454-01	ALPP	NM_001632	15.8333
M-009935-01	PPP6C	NM_002721	15.5738
M-009385-00	PTPN18	NM_014369	15.5172
M-003599-02	PPP2CB	NM_004156	14.9606
M-012962-00	I-4	NM_025210	14.6552
M-006914-00	ZFHX1B	NM_014795	14.1509
M-027012-00	PPM1H	XM_051093	14.0187
M-004519-00	PTPRA	NM_002836	13.6752
M-021385-00	PPP1R14A	NM_033256	12.5
M-009433-00	PPP2R5C	NM_002719	11.5385
M-008854-00	FRMPD2	NM_152428	11.1111
M-014682-00	PPP1R14C	NM_030949	10.4762
M-012612-00	PPFIA3	NM_003660	9.34579
M-014932-00	PPP1R9B	NM_032595	8.54701
M-013547-00	PPP1R12B	NM_002481	7.69231
M-016119-01	PPP3R2	NM_147180	7.69231
M-019586-00	SET	NM_003011	7.20721
M-008664-01	BPNT1	NM_006085	7.14286
M-010903-00	PPP1R8	NM_002713	6.60377
M-008937-00	SSH3	NM_017857	6.54206
M-008295-00	CILP	NM_003613	6.36364
M-015413-01	CTDSP2	NM_005730	5.60748
M-010260-00	ILKAP	NM_030768	5.60748
M-003964-01	DUSP6	NM_001946	5.50459
M-016028-00	FLJ32332	NM_144641	4.9505
M-009615-01	ACP5	NM_001611	4.7619
M-015844-00	ANP32E	NM_030920	4.7619
M-009489-01	PTPN4	NM_002830	4.7619
M-006827-00	PPP1CC	NM_002710	4.71698
M-019167-00	PPP2R2C	NM_020416	4.71698
M-003529-04	PTPN1	NM_002827	4.71698
M-003963-02	DUSP4	NM_001394	4.6729
M-004952-01	FHIT	NM_002012	4.6729
M-021508-01	PPP2CZ	NM_005167	4.6729
M-032264-00	PSPHL	BC065228	4.6729
M-008584-00	PTPDC1	NM_152422	4.6729
M-009262-00	ACPP	NM_001099	4.58716
M-017376-00	PPP2R3A	NM_002718	4.58716
M-011299-01	INPP4A	NM_001566	4.5045
M-008031-01	MK-STYX	NM_016086	3.9604
M-008964-00	PPM1E	NM_014906	3.8835
M-013777-00	CTDSP1	NM_021198	3.84615
M-011358-00	PPP1R10	NM_002714	3.84615
M-008584-00	PTPDC1	NM_152422	3.84615
M-008665-00	ACP6	NM_016361	3.80952
M-018795-00	PPP1R16A	NM_032902	3.77358
M-019058-00	ACP1	NM_004300	3.7037
M-009352-01	PPP2R5A	NM_006243	3.66972
M-027184-02	PTPLB	NM_198402	3.66972
M-006761-00	PFKFB1	NM_002625	3.63636
M-008832-00	PTPN9	NM_002833	3.53982
M-006764-00	PFKFB4	NM_004567	3.50877
M-008394-00	PTPN7	NM_002832	3.47826
M-011500-00	PPAP2C	NM_003712	3.44828
M-014249-00	PHACTR4	NM_023923	3.4188
M-015013-00	PPP1R15B	NM_032833	3.4188
M-031322-00	PTPNS1L3	XM_209363	3.30579
M-017008-01	TA-PP2C	NM_139283	3.2
M-015206-00	PPP1R14D	NM_017726	2.9703
M-019459-00	PR48	NM_013239	2.9703
M-008745-01	TPTE	NM_013315	2.9703
M-009006-00	FLJ40125	NM_178494	2.94118
M-020409-00	INPP5F	NM_014937	2.94118
M-013856-00	C21ORF6	NM_016940	2.91262
M-003226-02	CDC25A	NM_001789	2.91262
M-008064-01	PTPN12	NM_002835	2.91262
M-007885-00	DUSP11	NM_003584	2.88462
M-009676-00	PON2	NM_000305	2.88462
M-012745-00	PPP1R1B	NM_032192	2.88462
M-010005-00	PPP3CC	NM_005605	2.88462
M-008068-02	PTPRE	NM_006504	2.88462
M-011105-00	SAG	NM_000541	2.88462
M-008505-01	INPP1	NM_002194	2.85714
M-009448-00	PTPRH	NM_002842	2.85714
M-008500-01	PTPRO	NM_002848	2.85714
M-003568-00	DUSP8	NM_004420	2.83019
M-003022-01	PPP2R2B	NM_004576	2.83019
M-008205-00	ACP2	NM_001610	2.80374
M-007887-00	DUSP13	NM_016364	2.77778
M-008039-01	MTMR3	NM_021090	2.77778
M-019589-00	PPP1R7	NM_002712	2.75229
M-003455-01	ALPPL2	NM_031313	2.72727
M-004994-02	PTPRB	NM_002837	2.7027
M-008476-01	PTPRJ	NM_002843	2.7027
M-003469-00	CDC14A	NM_003672	2.6087
M-008484-01	DUSP15	NM_080611	2.6087
M-003566-01	DUSP5	NM_004419	2.47934
M-007886-01	DUSP12	NM_007240	2.41935
M-016779-00	PSTPIP2	NM_024430	2.20588
M-011037-00	G6PC	NM_000151	1.9802
M-003484-02	DUSP1	NM_004417	1.96078
M-021811-01	INPP5B	NM_005540	1.96078
M-009869-01	PPP3R1	NM_000945	1.96078
M-008486-01	PPP4C	NM_002720	1.96078
M-008070-00	PTPRN2	NM_002847	1.96078
M-003227-02	CDC25B	NM_004358	1.94175
M-004517-00	DUSP22	NM_020185	1.94175
M-010026-01	OCRL	NM_000276	1.94175
M-008281-01	PPM1B	NM_002706	1.94175
M-010903-00	PPP1R8	NM_002713	1.94175
M-016239-00	PSTPIP1	NM_003978	1.94175
M-003023-01	PTEN	NM_000314	1.94175
M-008742-00	PTPLA	NM_014241	1.94175
M-004017-01	PTPRR	NM_002849	1.94175
M-009977-00	TENC1	NM_015319	1.94175
M-003879-00	CDKN3	NM_005192	1.92308
M-009326-01	CTDP1	NM_004715	1.92308
M-008704-00	ENPP6	NM_153343	1.92308
M-008041-00	MTMR7	XM_044727	1.92308
M-005211-00	PME-1	NM_016147	1.92308
M-009574-01	PPM1A	NM_021003	1.92308
M-011917-01	PPP1R11	NM_021959	1.92308
M-004065-00	PPP1R16B	NM_015568	1.92308
M-009782-00	RNGTT	NM_003800	1.92308
M-008864-00	ACYP2	NM_138448	1.90476
M-018324-01	C7ORF16	NM_006658	1.90476
M-007894-00	DUSP3	NM_004090	1.90476
M-009214-01	ENPP4	NM_014936	1.90476
M-012250-01	PPEF2	NM_006239	1.90476
M-017592-01	PPP2R1B	NM_002716	1.90476
M-014653-00	SGPP1	NM_030791	1.90476
M-009937-00	ACYP1	XM_352906	1.86916
M-008272-00	HSPC129	NM_016396	1.86916
M-009379-01	PTPN21	NM_007039	1.85185
M-007888-00	DUSP14	NM_007026	1.81818
M-008375-01	PTPRF	NM_002840	1.81818
M-008658-00	ALPL	NM_000478	1.78571
M-009229-00	PON1	NM_000446	1.78571
M-008725-00	FBP1	NM_000507	1.75439
M-009417-00	PTPN23	NM_015466	1.75439
M-006859-01	PTP4A3	NM_007079	1.5873
M-009662-01	PTPRS	NM_002850	1.5625
M-008366-01	ACPT	NM_033068	0.990099
M-007890-00	DUSP16	NM_030640	0.990099
M-009911-00	LPPR4	NM_014839	0.990099
M-021405-00	SBF1	NM_002972	0.990099
M-003965-01	DUSP10	NM_007207	0.980392
M-005264-01	PPM1G	NM_002707	0.980392
M-008531-01	PPP2R5E	NM_006246	0.980392
M-019912-00	PPP4R1	NM_005134	0.980392
M-019486-01	SYNJ1	NM_003895	0.980392
M-016060-00	ANP32A	NM_006305	0.970874
M-007893-01	DUSP21	NM_022076	0.970874
M-006896-01	EPM2A	NM_005670	0.970874
M-003013-01	INPP5D	NM_005541	0.970874
M-020852-00	INPP5E	NM_019892	0.970874
M-004152-01	INPPL1	NM_001567	0.970874
M-008037-01	MTMR1	NM_003828	0.970874
M-009479-00	PPEF1	NM_006240	0.970874
M-009544-00	PPM1F	NM_014634	0.970874
M-017092-00	PPP1R1A	NM_006741	0.970874
M-005214-00	PPP2R4	NM_021131	0.970874
M-011888-01	PSPH	NM_004577	0.970874
M-008067-00	PTPRC	NM_002838	0.970874
M-012135-00	PTPRCAP	NM_005608	0.970874
M-008527-00	PTPRD	NM_002839	0.970874
M-004204-01	PTPRK	NM_002844	0.970874
M-011486-00	PPFIA1	NM_003626	0.961538
M-014386-00	PPP1R3B	NM_024607	0.961538
M-024661-00	PPP1R3F	XM_372210	0.961538
M-009108-00	PIB5PA	NM_014422	0.952381
M-019589-00	PPP1R7	NM_002712	0.952381
M-009259-00	PPP5C	NM_006247	0.952381
M-003600-01	PTPN5	NM_032781	0.952381
M-008673-00	ALPI	NM_001631	0.943396
M-010258-00	DUT	NM_001948	0.943396
M-017312-01	PPAP2B	NM_003713	0.943396
M-008969-00	PTPN2	NM_002828	0.934579
M-003228-01	CDC25C	NM_001790	0.925926
M-009277-01	AKAP11	NM_016248	0.917431
M-003809-01	ENPP1	NM_006208	0.917431
M-004601-01	ENPP2	NM_006209	0.917431
M-016904-00	PHPT1	NM_014172	0.909091
M-006326-00	PTPRM	NM_002845	0.900901
M-015117-00	RWDD2	NM_033411	0.900901
M-003470-02	CDC14B	NM_003671	0.892857
M-009805-01	ENPP5	NM_021572	0.884956
M-011485-00	PPFIA2	NM_003625	0.884956
M-013775-00	PPP1R12C	NM_017607	0.884956
M-017788-00	PTPNS1L2	NM_178460	0.884956
M-008927-00	PPP1CA	NM_002708	0.869565
M-026574-00	PPP1R14B	XM_370630	0.862069
M-021914-00	PPP1R3E	XM_033391	0.763359
M-019242-00	PHACTR3	NM_080672	0.75188
M-008040-01	MTMR4	NM_004687	0.746269
M-018433-00	C14ORF24	NM_173607	0
M-020003-00	CTDSPL	NM_005808	0
M-018772-00	DKFZP761G058	NM_152542	0
M-009885-00	DNAJC6	NM_014787	0
M-026458-00	DUPD1	XM_291741	0
M-007892-01	DUSP19	NM_080876	0
M-003565-01	DUSP2	NM_004418	0
M-007909-00	DUSP23	NM_017823	0
M-004540-00	ENPP3	NM_005021	0
M-009059-00	ENPP7	NM_178543	0
M-010139-01	FBP2	NM_003837	0
M-008557-00	FLJ23751	NM_152282	0
M-010172-01	IMPA1	NM_005536	0
M-008348-00	IMPA2	NM_014214	0
M-011539-00	INPP4B	NM_003866	0
M-020005-00	INPP5A	NM_005539	0
M-023104-00	LOC151242	XM_087137	0
M-008027-01	MGC1136	NM_024025	0
M-008030-00	MGC26484	XM_171149	0
M-031957-00	MGC87149	NM_206858	0
M-009705-00	MINPP1	NM_004897	0
M-008036-01	MTM1	NM_000252	0
M-008038-00	MTMR2	NM_016156	0
M-022572-00	PDP2	NM_020786	0
M-006762-01	PFKFB2	NM_006212	0
M-006763-00	PFKFB3	NM_004566	0
M-020445-00	PHACTR2	XM_376540	0
M-016904-00	PHPT1	NM_014172	0
M-022098-00	PPFIA4	XM_046751	0
M-008679-00	PPM1L	NM_139245	0
M-008718-00	PPM2C	NM_018444	0
M-011917-01	PPP1R11	NM_021959	0
M-010492-00	PPP1R13B	NM_015316	0
M-004442-00	PPP1R15A	NM_014330	0
M-015361-00	PPP1R2	NM_006241	0
M-010532-01	PPP1R3A	NM_002711	0
M-017077-00	PPP1R3C	NM_005398	0
M-025402-00	PPP1R9A	XM_371933	0
M-004824-01	PPP2R2A	NM_002717	0
M-032298-00	PPP2R2D	NM_001003656	0
M-009366-00	PPP2R5B	NM_006244	0
M-008300-01	PPP3CA	NM_000944	0
M-017750-00	PPP4R2	NM_174907	0
M-006333-01	PTP4A1	NM_003463	0
M-009078-00	PTP4A2	NM_003479	0
M-003947-01	PTPN11	NM_002834	0
M-008065-00	PTPN13	NM_006264	0
M-008509-00	PTPN14	NM_005401	0
M-008066-00	PTPN22	NM_012411	0
M-009372-01	PTPN3	NM_002829	0
M-013223-00	PTPNS1	NM_080792	0
M-008069-00	PTPRG	NM_002841	0
M-009315-01	PTPRN	NM_002846	0
M-027185-01	PTPRQ	AF169351	0
M-008072-01	PTPRT	NM_007050	0
M-009328-01	PTPRU	NM_005704	0
M-009685-00	PTPRZ1	NM_002851	0
M-009571-01	STYX	NM_145251	0
M-012624-00	SYNJ2	NM_003898	0
M-009997-00	TENS1	NM_022748	0
M-008107-00	TPTE2	NM_130785	0
M-008107-00	TPTE2	NM_130785	0
M-005047-00	TRIO	NM_007118	0
